# Supplementary material for: Effects of Endogenous Salicylic Acid During Calcium Deficiency-Induced Tipburn in Chinese Cabbage (Brassica rapa L. ssp. pekinensis)
Source: Plant Mol Biol Report. 2015 Oct 12;34:607–17. doi: 10.1007/s11105-015-0949-8 (PMC4848338; doi:10.1007/s11105-015-0949-8)
Supplement: Supplementary file 1 — (XLSX 12 kb) [file 11105_2015_949_MOESM1_ESM.xlsx]

## Sheet: Sheet1
Supplementary Table 1 Primer sequences of target genes used in real-time PCR
Name	BrID NO.	Sequences
ECA1	Bra018690	F:GATTTGTTCATGCCTCCTATTTTC
		R:TATGTAGTTTTTGCGTTGCATTTT
ECA2	Bra037404	F:AAGGCATAAGCAAGAGATCGTTAG
		R:ATCATCTGCAAGAACCATATCTGA
ECA3	Bra031701	F:GGTCTTTCTGATTCTCAGGTTGAT
		R:AGAAATGCTGTTAAGCCAGTCTCT
	Bra019960	F:GACTGCTGGGATTCGTGTTATAG
		R:CCATATCTGAAGCACTCTTTGCT
ECA4	Bra031593	F:AGTCATGGTCATAACTGGAGACAA
		R:TCTAGAGAACAAGATCCCTCCACT
	Bra031583	F:GATGGTGATGTCTTACGTTGTTGT
		R:GCGTACTCCTTTCCAATACATTCT
	Bra029645	F:TCTGGCTCATCAATGTGAAATACT
		R:AGAGCCAAACATGTCGTAATAACA
ACA4	Bra016926	F:TTAAGGAAGCTGGATTCTCTGTG
		R:GATCTTTTCTCTGATGGGGAGTT
ACA11	Bra003719	F:ACGGATAAGACAGGGACCTTAAC
		R:CTTGTCCTTCACGACTTCAGAAC
	Bra003276	F:GCCGTTGGATAAGCATACATTAG
		R:TTGTCGTCCATTATGATCACATC
CAX1	Bra005131	F:TAAGAGTGATCCAAAAGGTTCCA
		R:AGTCCTAACATGCTCAGTCCAAA
	Bra017134	F:CCTACATTGGGTGGTCTATTGAA
		R:ATTAGCAATTCCACCACAGAAGA
ICS1	Bra019813	F:GCTTGGCTTGCAAAGTTACAGAG
		R:CACGCTCTATCTCCATATCACGC
	Bra008165	F:AAGGTGATTTCAAGACGCCACTT
		R:GGTTGATTGGTACCTCTAAGCGG
	Bra003789	F:CTTGGACGCTGGAGAATGCTATT
		R:TTCTCAACAGCAGGGTAATACGC
PAL1	Bra017210	F:GTGCTACCTAAAGAAGTGGAGGC
		R:CCTTATCAAACTCTTCTCCGGGC
	Bra005221	F:CAGTGATTGGGTGATGGAGAGTATG
		R:GTTTCTTTCGTGCTGCCGAATATTC
PAL2	Bra039777	F:CGATCTACAGCCTAAGGAAGG
		R:GTGGTGTTTGAGTCGGTGAGT
	Bra006985	F:TGGATTACGGATTCAAAGGAGCG
		R:TCGTCGACATCAGCTTGAGAATG
	Bra003126	F:CGGTGAGACTGAGAAGAATGTGG
		R:CCCCTCACGAACTTATACAACGG
PR1	Bra014635	F:AACAACCAGCTCGATTACAAAAA
		R:GTTAATATAAGTCCCCGCATTCC
	Bra014636	F:TACAACCGGTGATAGGTTTCTTG
		R:AAGAGGTTTAGGTAACGGAGCTG
	Bra015873	F:GAATTCATTCATGGTGAAAAGGA
		R:GATGGCTTTGGTAGGTTACTTCC
	Bra007313	F:GTCATTGACGGGCAGTACTCTTA
		R:CATAAGTCATTGCATTCTCCACA
	Bra007314	F:GAGTACGCTCTGTTCACTTCACC
		R:TTGTACACTAGTCTCGGGTCCTC
GAPDH	AF536826	F:CAGGTTTGGAATTGTCGAGG
		R:GAGCTGTGGAAGCACCTTTC
